# Supplementary material for: Drug resistance emergence in macaques administered cabotegravir long-acting for pre-exposure prophylaxis during acute SHIV infection
Source: Nat Commun. 2019 May 1;10:2005. doi: 10.1038/s41467-019-10047-w (PMC6494879; doi:10.1038/s41467-019-10047-w)
Supplement: Supplementary file 4 — Source Data [file 41467_2019_10047_MOESM4_ESM.xlsx]

## Sheet: Fig 1 data
01D520				10D181				33996				CH54				CJ92				35451					SHIV RNA copies/ml (treated macaques)								SHIV RNA copies/ml (untreated controls)			Plasma CAB concentration in treated macaques (ug/ml)
Days	SHIV RNA copies/ml	Cab (ug/ml)		Days	SHIV RNA copies/ml	Cab (ug/ml)		Days	SHIV RNA copies/ml	Cab (ug/ml)		Days	SHIV RNA copies/ml	Cab (ug/ml)		Days	SHIV RNA copies/ml	Cab (ug/ml)		Days	SHIV RNA copies/ml	Cab (ug/ml)		Days	01D520	10D181	33996	CH54	CJ92	35451	Median VL treated		34805	34319		01D520	10D181	33996	CH54	CJ92	35451	Median CAB
0	49			0	49			0	49			0	49			0	49			0	49			0	49	49	49	49	49	49	49		49	49
2	24053.7			2	34539.9			2	837.22			2	45495.3			2	2447.33			2	19312.2			2	24053.7	34539.9	837.22	45495.3	2447.33	19312.2	21683		4901.53	6575.93
4	234570	0.009		4	590862	0.009		4	10458.5	0.009		4	209981	0.009		4	125508	0.009		4	183825	0.009		4	234570	590862	10458.5	209981	125508	183825	196903		49032.3	25363.8		0.009	0.009	0.009	0.009	0.009	0.009	0.009
7	2378294			7	3088710			7	158776			7	417410			7	154624			7	932430			7	2378294	3088710	158776	417410	154624	932430	674920			608760
9	13185480			9	8751291			9	2056891			9	6988208			9	3967166			9	6901147			9	13185480	8751291	2056891	6988208	3967166	6901147	6944678		3927966	1805808
11	9939004	0.009		11	4010088	0.009		11	1239140	0.009		11	4265928	0.009		11	4311448	0.009		11	5098254	0.009		11	9939004	4010088	1239140	4265928	4311448	5098254	4288688		49049.2	1339728		0.009	0.009	0.009	0.009	0.009	0.009	0.009
14	213778			14	179379			14	154663			14	680147			14	87371.6			14	32947.7			14	213778	179379	154663	680147	87371.6	32947.7	167021		478922	733953
16	25703			16	39172.4			16	8999.64			16	142531			16	9158.8			16	24534.1			16	25703	39172.4	8999.64	142531	9158.8	24534.1	25118.5		411968	396896
18	6246.95	11.2		18	9141.83	3.2		18	1964.4	5.68		18	87386.4	5.12		18	1726.73	6.99		18	5565.81	6.34		18	6246.95	9141.83	1964.4	87386.4	1726.73	5565.81	5906.38		126888	276289		11.2	3.2	5.68	5.12	6.99	6.34	6.01
22	1187.3			22	2006.46			22	112.48			22	4317.85			22	101.13			22	188.93			22	1187.3	2006.46	112.48	4317.85	101.13	188.93	688.115		71879.2	99577.9
25	477.69	7.1		25	506.68	3.88		25	141.21	6.38		25	279.32	5.14		25	49	3.55		25	364.63	4.47		25	477.69	506.68	141.21	279.32	49	364.63	321.975		31318.1	114700		7.1	3.88	6.38	5.14	3.55	4.47	4.805
29	2039.69			29	2459.23			29	24.88			29	2505.58			29	422.77			29	486.97			29	2039.69	2459.23	24.88	2505.58	422.77	486.97	1263.33		191816	26088.8
32	389.62	2.24		32	444.04	2.79		32	54.86	4.05		32	3048.73	3.53		32	299.54	3.13		32	188.97	1.84		32	389.62	444.04	54.86	3048.73	299.54	188.97	344.58		168160	3745.81		2.24	2.79	4.05	3.53	3.13	1.84	2.96
36	49			36	906.16			36	49			36	1291.26			36	57.3			36	261.99			36	49	906.16	49	1291.26	57.3	261.99	159.645		6796.67	119353
39	316.47	0.239		39	1838.89	1.33		39	49	3.3		39	1030.76	1.14		39	270.44	2.92		39	193.58	0.819		39	316.47	1838.89	49	1030.76	270.44	193.58	293.455		136230	7418.96		0.239	1.33	3.3	1.14	2.92	0.819	1.235
43	143.92			43	2743.71			43	49			43	750.44			43	49			43	240.21			43	143.92	2743.71	49	750.44	49	240.21	192.065		55947.9	12683.9
46	49	6.87		46	343.51	3.45		46	49	5.86		46	484.74	2.99		46	108.28	3.62		46	76.52	2.55		46	49	343.51	49	484.74	108.28	76.52	92.4		78680.3	71787.8		6.87	3.45	5.86	2.99	3.62	2.55	3.535
50	49			50	294.47			50	49			50	802.93			50	162.62			50	318.07			50	49	294.47	49	802.93	162.62	318.07	228.545		51581.8	11552.9
53	71.18	5.88		53	756.03	5.06		53	49	9.39		53	49	2.32		53	49	2.88		53	133.87	4.01		53	71.18	756.03	49	49	49	133.87	60.09		86469.3	2398.16		5.88	5.06	9.39	2.32	2.88	4.01	4.535
57	49	4.57		57	241.4	3.47		57	49	9.76		57	157.5	3.27		57	49	3.47		57	132.38	6.17		57	49	241.4	49	157.5	49	132.38	90.69		67489.3	5310.63		4.57	3.47	9.76	3.27	3.47	6.17	4.02
60	49			60	971.11			60	13.51			60	2633.09			60	49			60	89.95			60	49	971.11	13.51	2633.09	49	89.95	69.475		109059	6783.4
64	49			64	2139.02			64	58.62			64	1131.68			64	49			64	799.7			64	49	2139.02	58.62	1131.68	49	799.7	429.16		173629	4776.03
67	250.26	0.943		67	66.42	1.51		67	49	1.4		67	4979.21	4.33		67	50.04	3.7		67	104.25	3.19		67	250.26	66.42	49	4979.21	50.04	104.25	85.335		207731	4039.08		0.943	1.51	1.4	4.33	3.7	3.19	2.35
71	73.87			71	335.9			71	344.15			71	1281.7			71	56			71	49			71	73.87	335.9	344.15	1281.7	56	49	204.885		310669	2568.74
74	9.77	6.2		74	373.97	2.76		74	49	4.57		74	473.27	5.39		74	49	5.46		74	49	4.1		74	9.77	373.97	49	473.27	49	49	49		317782	1351.88		6.2	2.76	4.57	5.39	5.46	4.1	4.98
78	49			78	127.93			78	49			78	501.62			78	49			78	103.56			78	49	127.93	49	501.62	49	103.56	76.28		397040	2364.95
81	49	4.17		81	966.08	3.57		81	79.64	6.04		81	695.55	5.03		81	49	6.56		81	42.26	2.89		81	49	966.08	79.64	695.55	49	42.26	64.32		392157	4933.41		4.17	3.57	6.04	5.03	6.56	2.89	4.6
85	120.57			85	187.25			85	49			85	595.64			85	49			85	49			85	120.57	187.25	49	595.64	49	49	84.785		686233	2362.15
88	115.4	2.42		88	72.01	2.78		88	49	3.04		88	1057.1	3.45		88	43.1	4.022		88	49	3.28		88	115.4	72.01	49	1057.1	43.1	49	60.505		635188	2066.9		2.42	2.78	3.04	3.45	4.022	3.28	3.16
92	68.26			92	188.2			92	21.14			92	4225.93			92	49			92	49			92	68.26	188.2	21.14	4225.93	49	49	58.63		944085	2869.14
95	49	0.992		95	111.88	1.5		95	49	1.43		95	3496.21	1.97		95	142.3	1.93		95	49	2.43		95	49	111.88	49	3496.21	142.3	49	80.44		1094735	3524		0.992	1.5	1.43	1.97	1.93	2.43	1.715
102	49	0.432		102	5488.08	0.454		102	49	0.816		102	4845.18	1.41		102	49	1.54		102	44.47	2.21		102	49	5488.08	49	4845.18	49	44.47	49		1654466	24378.9		0.432	0.454	0.816	1.41	1.54	2.21	1.113
106	73.76	0.273		106	26903.1	0.227		106	49	0.611		106	6130.17	0.707		106	49	0.994		106	49	1.25		106	73.76	26903.1	49	6130.17	49	49	61.38		1154887	2418.48		0.273	0.227	0.611	0.707	0.994	1.25	0.659
115	3506.87	0.125		115	50275.3	0.092		115	1807.13	0.342		115	11910.7	0.413		115	49	0.992		115	49	1.08		115	3506.87	50275.3	1807.13	11910.7	49	49	2657		1767797	759.82		0.125	0.092	0.342	0.413	0.992	1.08	0.3775
120	30409.4	0.049		120	64048.5	0.063		120	668.6	0.269		120	31403.4	0.244		120	49	0.738		120	538.13	0.77		120	30409.4	64048.5	668.6	31403.4	49	538.13	15539		5311517	7441.44		0.049	0.063	0.269	0.244	0.738	0.77	0.2565
127		0.009		127		0.0297		127		0.188		127		0.135		127		0.715		127		0.566		127												0.009	0.0297	0.188	0.135	0.715	0.566	0.1615
134	3800.58	0.009		134	56264.7	0.02		134	1828.74	0.116		134	191398	0.0669		134	281.65	0.631		134	1832.5	0.463		134	3800.58	56264.7	1828.74	191398	281.65	1832.5	2816.54		17019140	6436.72		0.009	0.02	0.116	0.0669	0.631	0.463	0.09145
143	2184.48	0.009		143	62965.9	0.01		143	1934.76	0.069		143	237292	0.027		143	2021.27	0.446		143	49	0.366		143	2184.48	62965.9	1934.76	237292	2021.27	49	2102.88		1963296	1966.09		0.009	0.01	0.069	0.027	0.446	0.366	0.048
148	4184.28	0.009		148	84964.1	0.009		148	144.09	0.055		148	248416	0.0162		148	94.18	0.361		148	49	0.319		148	4184.28	84964.1	144.09	248416	94.18	49	2164.18		9433974	7516.18		0.009	0.009	0.055	0.0162	0.361	0.319	0.0356
155	3233.87	0.009		155	89397.7	0.009		155	100.82	0.0376		155	193010	0.009		155	49	0.347		155	49	0.221		155	3233.87	89397.7	100.82	193010	49	49	1667.35		1402391	8398.8		0.009	0.009	0.0376	0.009	0.347	0.221	0.0233
162	3039.2	0.009		162	97853.1	0.009		162	387.91	0.024		162	381752	0.009		162	49	0.307		162	158.42	0.234		162	3039.2	97853.1	387.91	381752	49	158.42	1713.56		9607982	3459.85		0.009	0.009	0.024	0.009	0.307	0.234	0.0165
170	2399.99	0.009		170	132357	0.009		170	49	0.015		170	723680	0.009		170	49	0.232		170	214.32	0.147		170	2399.99	132357	49	723680	49	214.32	1307.15		2694592			0.009	0.009	0.015	0.009	0.232	0.147	0.012
176	907.56	0.009		176	167841	0.009		176	199.99	0.011		176	865804	0.009		176	208.93	0.151		176	49	0.124		176	907.56	167841	199.99	865804	208.93	49	558.245		5123858	2937.58		0.009	0.009	0.011	0.009	0.151	0.124	0.01
183	9713.64	0.009		183	261543	0.009		183	49	0.009		183	675825	0.009		183	49	0.088		183	142.4	0.089		183	9713.64	261543	49	675825	49	142.4	4928.02		3610822	3662.74		0.009	0.009	0.009	0.009	0.088	0.089	0.009
190	12823.9	0.009		190	245129	0.009		190	49	0.009		190	628830	0.009		190	49	0.07		190	209.03	0.072		190	12823.9	245129	49	628830	49	209.03	6516.44			22364.5		0.009	0.009	0.009	0.009	0.07	0.072	0.009
197	16825.6	0.009		197	596247	0.009		197	558.67	0.009		197	268555	0.009		197	112.75	0.0499		197	49	0.052		197	16825.6	596247	558.67	268555	112.75	49	8692.15					0.009	0.009	0.009	0.009	0.0499	0.052	0.009
204	18749	0.009		204	1994912	0.009		204	564.2	0.009		204	486811	0.009		204	49	0.0404		204	49	0.046		204	18749	1994912	564.2	486811	49	49	9656.58					0.009	0.009	0.009	0.009	0.0404	0.046	0.009

## Sheet: Fig 2 data
Rectal fluids																				Vaginal fluid
	SHIV RNA copies/ml (treated macaques)								SHIV RNA copies/ml (untreated controls)			Rectal fluid CAB concentration in treated macaques (ug/ml)									SHIV RNA copies/ml (treated macaques)					Vaginal fluid CAB concentration in treated macaques (ug/ml)
Days	01D520	10D181	33996	CH54	CJ92	35451	Median treated VL		34805-C	34319-C		01D520	10D181	33996	CH54	CJ92	35451	Median CAB		Days	01D520	10D181	33996	Median SHIV RNA		01D520	10D181	33996	Median CAB
0	49	49	49	49	49	49	49													0	49	49	49	49
2	49	49	49	49	49	49	49		49	49										2	110	49	49	49
4	638	298	223.9	44	297.4	345.6	297.7		178.2	49		0.009	0.009	0.009	0.009	0.009	0.009	0.009		4	968.1	412.8	423.67	423.67		0.009	0.009	0.009	0.009
7	212179	17628	920903		349442	56767.4	212179		12186.3	433.1										7	64167	25061.4	12013.7	25061.4
9	735528	55274	13792.5	23625	1279364	93885.5	74579.8													9	425077	2559047	40952.3	425077
11	73408	3376263	239141	34030	326903	137650	188396		176954	124663		0.009	0.009	0.009	0.009	0.009	0.009	0.009		11	1282439	105042	22538.6	105042		0.009	0.009	0.009	0.009
14	32741	73502	11124.3	13308	106918	24694.6	28717.8		5038.1	49730.9										14	26394	28160.2	24563.7	26394
16	23443	3808	12327.5	19427	35518.2	21361.2	20394.1		1958.1	19974										16	9399	8032.7	1105	8032.7
18	6081	166	847.8	14418	21532.2	12202	9141.5		5933.6	5834.3		3.298	0.9534	6.17286	1.5732	5.14222	4.709	4.0035		18	1217	2248	396.15	1217		1.18	0.377	0.354	0.377
22	81	150	338.9	116	2079.2	222	186		1360.7	7047.6										22	442	49	625.42	442
25	49	22028	49	7111	218.1	109.1	163.6		79.4	5315.9		6.8056	1.48064	6.47778	1.75667	2.744	3.77	3.257		25	228	49	49	49		3.9	0.711	0.342	0.711
29	49	86	132.5	49	160.5	49	67.5		1302.1	6704.8										29	107	49	59.02	59.02
32	6281	49	49	49	49	49	49		803.8	2013.6		1.30846	0.796865	2.74883	2.43213	1.616	0.54	1.46223		32	49	43.8	49	49		0.1725	0.519	0.1107	0.1725
36	49	49	49	49	49	49	49		774.3	447.7										36	49	49	59.94	49
39	49	49	49	1086	49	209.9	49		2278.3	1206.6		0.246872	0.362419	1.43914	0.891391	1.37188	0.22515	0.626905		39	49	49	49	49		0.0474	0.0573	0.171	0.0573
43	89	49	49	157	125	49	69		134.8	1394.8										43	49	49	49	49
46	49	49	49	117	49	104.8	49		150.3	438.4		4.32965	0.898343	1.18333	2.91353	1.08	0.916191	1.13167		46	49	49	49	49		0.972	0.2724	3.54	0.972
50	49	49	49	49	49	49	49		208.4	49										50	49	49	49	49
53	49	49	49	49	49	49	49		167.3	49		4.578	3.84741	7.98571	1.56	1.496	0.845721	2.7037		53	49	49	49	49		0.714	0.837	0.51	0.714
57	49	49	49	49	49	49	49		122.6	519.7										57	49	49	49	49
60	49	49	49	49	49	49	49		922.4	49		2.62505	1.77192	9.01333	1.846	1.3395	1.49067	1.80896		60	49	49	49	49		0.651	0.1071	0.2442	0.2442
64	49	49	49	242	49	49	49		356.9	49										64	49	49	49	49
67	49	85	49	49	49	49	49		1146.8	49		0.687405	0.78373	11.623	0.672	0.546963	1.18128	0.735568		67	49	702.7	49	49		0.0705	0.0423	0.0609	0.0609
71	49	49	49	88	49	49	49		1052.8	49										71	49	49	49	49
74	49	94	49	52	49	49	49		258.4	49		8.93846	2.26872	5.36507	9.8	2.5125	3.16939	4.26723		74	49	49	56	49		4.218	1.0254	0.4867	1.0254
78	362	49	49	49	49	49	49		698.5	49										78	49	49	49	49
81	173	49	49	49	49	49	49		5951.2	317.5		3.68817	1.13847	2.6884	2.63829	2.2135	1.30333	2.42589		81	49	49	49	49		0.9112	0.2571	0.2057	0.2571
85	49	49	49	538	49	49	49		5128.8	112.2										85	49	49	49	49
88	49	49	49	49	49	49	49		16799.7	210.5		2.274	1.27174	1.92444	3.12278	2.29696	0.816667	2.09922		88	49	49	49	49		0.9024	0.2044	0.0213	0.2044
92	49	168	49	49	49	49	49		465.1	563.8										92	49	49	49	49
95	49	49	49	55	49	49	49		1435.8	103.3		0.569189	0.596471	0.395905	1.785	1.03235	0.643662	0.620066		95	49	49	49	49		0.1361	0.059	0.0257	0.059
102	471	49	49	49	49	49	49		178.7	49										102	49	49	49	49
106	81	49	49	49	49	49	49		786.4	427.9		0.282092	0.201922	0.691811	0.85975	0.826667	0.740133	0.715972		106	49	49	49	49		0.1385	0.2176	0.0344	0.1385
115	49	152	212.9	49	49	49	49		522.1	49										115	49	49	49	49
120	2220	1224	49	163	49	49	106		1769	49		0.0857111	0.0277419	0.152514	0.0914288	0.263166	0.226667	0.121972		120	49	49	49	49		0.0467	0.0254	0.0731	0.0467
127	49	10	49	49	49	49	49		49	71700.1										127	49	49	49	49
134	277	49	49	49	49	49	49		486	109.4		0	0.0337838	0.12027	0.104779	0.313931	0.247591	0.112525		134	49	49	49	49		0.0444	0.0359	0.0347	0.0359
143	87	49	49	52	355.9	49	50.5		49	192.9										143	49	49	49	49
148	49	92	49	49	140	49	49		1983.4	49		0.0207317	0.0291304	0.0358824	0.0291304	0.0537097	0.0818757	0.032506		148	49	49	49	49		0.0247	0.0833	0.0233	0.0247
155	49	5518	49	49	49	49	49		287.1	108										155	49	49	49	49
162	49	294	49	49	49	49	49		78.6	49		0.0281818	0.0262963	0.0433333	0.0288841	0.0930205	0.0795543	0.036109		162	112	49	49	49		0.031	0.081	0.0372	0.0372
170									1077.1	111.4										170
176									488.1	49		0.0184615	0.0197778	0.0291304	0.0276	0.09	0.0241936	0.025897		176						0.0344	0.0205	0.0283	0.0283
183																				183
190												0.0215789	0.0375	0.0212821	0.0202326	0.0181481	0.02375	0.021431		190						0.0467	0.0276	0.0177	0.0276
197																				197
204												0.018	0.0173333	0.0169841	0.0188	0.0181481	0.0181481	0.018074		204						0.0183	0.0177	0.016	0.0177

## Sheet: Fig 3 data
01D520				10D181				33996				CH54				CJ92				35451
Days	SHIV RNA copies/ml	Cab (ug/ml)		Days	SHIV RNA copies/ml	Cab (ug/ml)		Days	SHIV RNA copies/ml	Cab (ug/ml)		Days	SHIV RNA copies/ml	Cab (ug/ml)		Days	SHIV RNA copies/ml	Cab (ug/ml)		Days	SHIV RNA copies/ml	Cab (ug/ml)
0	49			0	49			0	49			0	49			0	49			0	49
2	49			2	49			2	49			2	49			2	49			2	49
4	638	0.009		4	298	0.009		4	223.9	0.009		4	44	0.009		4	297.4	0.009		4	345.6	0.009
7	212179			7	17628			7	920903			7				7	349442			7	56767.4
9	735528			9	55274			9	13792.5			9	23625			9	1279364			9	93885.5
11	73408	0.009		11	3376263	0.009		11	239141	0.009		11	34030	0.009		11	326903	0.009		11	137650	0.009
14	32741			14	73502			14	11124.3			14	13308			14	106918			14	24694.6
16	23443			16	3808			16	12327.5			16	19427			16	35518.2			16	21361.2
18	6081	3.298		18	166	0.9534		18	847.8	6.17286		18	14418	1.5732		18	21532.2	5.14222		18	12202	4.709
22	81			22	150			22	338.9			22	116			22	2079.2			22	222
25	49	6.8056		25	22028	1.48064		25	49	6.47778		25	7111	1.75667		25	218.1	2.744		25	109.1	3.77
29	49			29	86			29	132.5			29	49			29	160.5			29	49
32	6281	1.30846		32	49	0.796865		32	49	2.74883		32	49	2.43213		32	49	1.616		32	49	0.54
36	49			36	49			36	49			36	49			36	49			36	49
39	49	0.246872		39	49	0.362419		39	49	1.43914		39	1086	0.891391		39	49	1.37188		39	209.9	0.22515
43	89			43	49			43	49			43	157			43	125			43	49
46	49	4.32965		46	49	0.898343		46	49	1.18333		46	117	2.91353		46	49	1.08		46	104.8	0.916191
50	49			50	49			50	49			50	49			50	49			50	49
53	49	4.578		53	49	3.84741		53	49	7.98571		53	49	1.56		53	49	1.496		53	49	0.845721
57	49			57	49			57	49			57	49			57	49			57	49
60	49	2.62505		60	49	1.77192		60	49	9.01333		60	49	1.846		60	49	1.3395		60	49	1.49067
64	49			64	49			64	49			64	242			64	49			64	49
67	49	0.687405		67	85	0.78373		67	49	11.623		67	49	0.672		67	49	0.546963		67	49	1.18128
71	49			71	49			71	49			71	88			71	49			71	49
74	49	8.93846		74	94	2.26872		74	49	5.36507		74	52	9.8		74	49	2.5125		74	49	3.16939
78	362			78	49			78	49			78	49			78	49			78	49
81	173	3.68817		81	49	1.13847		81	49	2.6884		81	49	2.63829		81	49	2.2135		81	49	1.30333
85	49			85	49			85	49			85	538			85	49			85	49
88	49	2.274		88	49	1.27174		88	49	1.92444		88	49	3.12278		88	49	2.29696		88	49	0.816667
92	49			92	168			92	49			92	49			92	49			92	49
95	49	0.569189		95	49	0.596471		95	49	0.395905		95	55	1.785		95	49	1.03235		95	49	0.643662
102	471			102	49			102	49			102	49			102	49			102	49
106	81	0.282092		106	49	0.201922		106	49	0.691811		106	49	0.85975		106	49	0.826667		106	49	0.740133
115	49			115	152			115	212.9			115	49			115	49			115	49
120	2220	0.0857111		120	1224	0.0277419		120	49	0.152514		120	163	0.0914288		120	49	0.263166		120	49	0.226667
127	49			127	10			127	49			127	49			127	49			127	49
134	277	0		134	49	0.0337838		134	49	0.12027		134	49	0.104779		134	49	0.313931		134	49	0.247591
143	87			143	49			143	49			143	52			143	355.9			143	49
148	49	0.0207317		148	92	0.0291304		148	49	0.0358824		148	49	0.0291304		148	140	0.0537097		148	49	0.0818757
155	49			155	5518			155	49			155	49			155	49			155	49
162	49	0.0281818		162	294	0.0262963		162	49	0.0433333		162	49	0.0288841		162	49	0.0930205		162	49	0.0795543
170				170				170				170				170				170
176		0.0184615		176		0.0197778		176		0.0291304		176		0.0276		176		0.09		176		0.0241936
183				183				183				183				183				183
190		0.0215789		190		0.0375		190		0.0212821		190		0.0202326		190		0.0181481		190		0.02375
197				197				197				197				197				197
204		0.018		204		0.0173333		204		0.0169841		204		0.0188		204		0.0181481		204		0.0181481

## Sheet: Fig 4 data
01D520				10D181				33996
Days	SHIV RNA copies/ml	Cab (ug/ml)		Days	SHIV RNA copies/ml	Cab (ug/ml)		Days	SHIV RNA copies/ml	Cab (ug/ml)
0	49			0	49			0	49
2	110			2	49			2	49
4	968.1	0.009		4	412.8	0.009		4	423.67	0.009
7	64167			7	25061.4			7	12013.7
9	425077			9	2559047			9	40952.3
11	1282439	0.009		11	105042	0.009		11	22538.6	0.009
14	26394			14	28160.2			14	24563.7
16	9399			16	8032.7			16	1105
18	1217	1.18		18	2248	0.377		18	396.15	0.354
22	442			22	49			22	625.42
25	228	3.9		25	49	0.711		25	49	0.342
29	107			29	49			29	59.02
32	49	0.1725		32	43.8	0.519		32	49	0.1107
36	49			36	49			36	59.94
39	49	0.0474		39	49	0.0573		39	49	0.171
43	49			43	49			43	49
46	49	0.972		46	49	0.2724		46	49	3.54
50	49			50	49			50	49
53	49	0.714		53	49	0.837		53	49	0.51
57	49			57	49			57	49
60	49	0.651		60	49	0.1071		60	49	0.2442
64	49			64	49			64	49
67	49	0.0705		67	702.7	0.0423		67	49	0.0609
71	49			71	49			71	49
74	49	4.218		74	49	1.0254		74	56	0.4867
78	49			78	49			78	49
81	49	0.9112		81	49	0.2571		81	49	0.2057
85	49			85	49			85	49
88	49	0.9024		88	49	0.2044		88	49	0.0213
92	49			92	49			92	49
95	49	0.1361		95	49	0.059		95	49	0.0257
102	49			102	49			102	49
106	49	0.1385		106	49	0.2176		106	49	0.0344
115	49			115	49			115	49
120	49	0.0467		120	49	0.0254		120	49	0.0731
127	49			127	49			127	49
134	49	0.0444		134	49	0.0359		134	49	0.0347
143	49			143	49			143	49
148	49	0.0247		148	49	0.0833		148	49	0.0233
155	49			155	49			155	49
162	112	0.031		162	49	0.081		162	49	0.0372
170				170				170
176		0.0344		176		0.0205		176		0.0283
183				183				183
190		0.0467		190		0.0276		190		0.0177
197				197				197
204		0.0183		204		0.0177		204		0.016
